# Supplementary material for: QMR® and Patient Blood-Derived Secretome Modulate RPE microRNA Networks Under Oxidative Stress
Source: Int J Mol Sci. 2025 Sep 4;26(17):8614. doi: 10.3390/ijms26178614 (PMC12429622; doi:10.3390/ijms26178614)
Supplement: Supplementary file 1 [file ijms-26-08614-s001.zip]

Archive with 1 entries (1 files):
- ijms-3826605-supplementary.pdf
